# Supplementary material for: Characterization and Phylogenetic Analysis of MADS-Box Gene Family in Magnoliids: Insights into the Evolution of Floral Morphogenesis in Angiosperms
Source: Plants (Basel). 2025 Sep 27;14(19):2991. doi: 10.3390/plants14192991 (PMC12526163; doi:10.3390/plants14192991)
Supplement: Supplementary file 1 [file plants-14-02991-s001.zip › TableS1.xlsx]

## Sheet: Table S1.
Table S1. Data sources and statistics of MADS-box genes in this study
Order	Order	Species	Abbr.	MADS-box	Type Ⅱ	TypeⅠ	Sources of data
Early-diverging Angiosperms	Nymphaeales	Nymphaea Colorata	NC	58	21	37	https://angiosperm.org/
	Amborellales	Amborella trichopoda	scaffold	37	24	13	https://angiosperm.org/
Eudicots	Vitales	Vitis vinifera	VIVT	50	40	10	http://plants.ensembl.org/index.html
	Solanales	Solanum lycopersicum	Solyc	100	41	59	https://phytozome.jgi.doe.gov/pz/portal.html
	Brassicales	Arabidopsis thaliana	AT	110	46	64	https://phytozome.jgi.doe.gov/pz/portal.html
Monocots	Poales	Oryza sativa	LOC_Os	64	45	19	https://phytozome.jgi.doe.gov/pz/portal.html
		Sorghum bicolor	Sobic	74	39	35	https://phytozome.jgi.doe.gov/pz/portal.html
		Ananas comosus	Aco	40	30	10	https://phytozome.jgi.doe.gov/pz/portal.html
Magnoliids	Laurales	Cinnamomum kanehirae	RWR	72	36	36	https://www.ncbi.nlm.nih.gov/
		Persea americana cultivar drymifolia	PamV1	33	26	7	https://genomevolution.org/
		Persea americana cultivar Hass	PamV2	35	25	10	https://genomevolution.org/
		Chimonanthus praecox	Cs	85	37	48	https://www.ncbi.nlm.nih.gov/
		Calycanthus floridus	FALI	23	12	11	https://db.cngb.org/onekp/
		Cassytha filiformis	VYLQ	27	22	5	https://db.cngb.org/onekp/
		Cinnamomum camphora	BCGB	12	8	4	https://db.cngb.org/onekp/
		Gomortega keule	MAQO	18	14	4	https://db.cngb.org/onekp/
		Gyrocarpus americanus	BSVG	14	11	3	https://db.cngb.org/onekp/
		Idiospermum australiense	WPHN	8	3	5	https://db.cngb.org/onekp/
		Laurelia sempervirens	WAIL	15	11	4	https://db.cngb.org/onekp/
		Lindera benzoin	KAYP	2	2	0	https://db.cngb.org/onekp/
		Persea borbonia	WIGA	14	10	4	https://db.cngb.org/onekp/
		Peumus boldus	KRJP	15	12	3	https://db.cngb.org/onekp/
		Sassafras albidum	ABSS	13	9	4	https://db.cngb.org/onekp/
	Magnoliales	Magnolia biondii Pamp	MBI	31	18	13	https://datadryad.org/
		Liriodendron chinensis	Lchi	60	29	31	https://www.ebi.ac.uk/
		Annona muricata	YZRI	14	9	5	https://db.cngb.org/onekp/
		Eupomatia bennettii	DHPO	18	11	7	https://db.cngb.org/onekp/
		Magnolia grandiflora	WBOD	18	13	5	https://db.cngb.org/onekp/
		Michelia maudiae	XQWC	13	9	4	https://db.cngb.org/onekp/
		Myristica fragrans	OBPL	21	10	11	https://db.cngb.org/onekp/
		Uvaria microcarpa	PSJT	8	4	4	https://db.cngb.org/onekp/
	Piperales	Aristolochia fimbriata	Af	33	17	16	https://www.ncbi.nlm.nih.gov/
		Piper nigrum	Pn	65	52	13	https://www.ncbi.nlm.nih.gov/
		Aristolochia elegans	PAWA	11	5	6	https://db.cngb.org/onekp/
		Houttuynia cordata	CSSK	8	3	5	https://db.cngb.org/onekp/
		Peperomia fraseri	XSZI	24	21	3	https://db.cngb.org/onekp/
		Piper auritum	MUNP	11	8	3	https://db.cngb.org/onekp/
		Saruma henryi	QDVW	13	4	9	https://db.cngb.org/onekp/
		Saururus cernuus	OPDF	10	8	2	https://db.cngb.org/onekp/
	Canellales	Canella winterana	DDEV/IFCJ	13	7	6	https://db.cngb.org/onekp/
		Drimys winteri	WKSU	20	13	7	https://db.cngb.org/onekp/
		Total of magnoliids from OneKP		363	239	124
		Total		1310	765	545
